# Supplementary material for: UCST-Type Soluble Immobilized Cellulase: A New Strategy for the Efficient Degradation and Improved Recycling Performance of Wastepaper Cellulose
Source: Molecules. 2024 Feb 28;29(5):1039. doi: 10.3390/molecules29051039 (PMC10934508; doi:10.3390/molecules29051039)
Supplement: Supplementary file 1 [file molecules-29-01039-s001.zip]

Archive with 1 entries (1 files):
- molecules-2882566-supplementary.pdf
